# Supplementary material for: Evaluation of the GSP Creatine Kinase-MM Assay and Assessment of CK-MM Stability in Newborn, Patient, and Contrived Dried Blood Spots for Newborn Screening for Duchenne Muscular Dystrophy
Source: Int J Neonatal Screen. 2022 Jan 28;8(1):12. doi: 10.3390/ijns8010012 (PMC8883886; doi:10.3390/ijns8010012)
Supplement: Supplementary file 1 [file IJNS-08-00012-s001.zip]

Archive with 1 entries (1 files):
- IJNS-1537717-supplementary.pdf
